# Supplementary material for: Association between Long-Term Change in Arterial Stiffness and Cardiovascular Outcomes in Kidney Transplant Recipients: Insights from the TRANSARTE Study
Source: J Clin Med. 2022 Mar 4;11(5):1410. doi: 10.3390/jcm11051410 (PMC8911013; doi:10.3390/jcm11051410)
Supplement: Supplementary file 1 [file jcm-11-01410-s001.zip]

Archive with 1 entries (1 files):
- jcm-1594657-supplementary.pdf
